# Supplementary material for: Demographic profiles of contact lens wearers and their association with lens wear characteristics in Trinidad and Tobago: A retrospective study
Source: PLoS One. 2022 Jul 22;17(7):e0264659. doi: 10.1371/journal.pone.0264659 (PMC9307171; doi:10.1371/journal.pone.0264659)
Supplement: S1 Data — (XLSX) [file pone.0264659.s001.xlsx]

## Sheet: SPSS COMBINED DATASET2017-18
No	Period (1=2018, 2=2017)	Purpose of prescribing contact lens	Age	Gender	Address	Occupation	Type	Material	Design	Wearing time in Hours per day	Wearing time inDays	Modality of Wear Replacement	Lens Care System	Hours per day	days per week	Reason for CL use	Residence	Occupation	CL Type	Material	Design	Modality	Lens care system	Age Category	Gender_Code	Purpose_Code	Residence_Code	Occupation_Code	CL_Type_Code	CL_Material_Code	Care_System_Code
51	1	Sports	22	M	Rural	Health Care	Soft	Hydrogel	Spherical	8/24	2/7	Daily Disposable		8	2	4	1	2	1	1	1	1	5	2	1	2	2	1	1	1	3
55	1	Sports	19	M	Rural	Student	Soft	Hydrogel	Spherical	7/24	2/30	Daily Disposable		7	2	4	1	4	1	1	1	1	5	2	1	2	2	2	1	1	3
11	1	Cosmetics	20	F	Rural	Student	Soft	Hydrogel	Spherical	8/24	1-2/7	Daily Disposable	-	8	1.5	2	1	4	1	1	1	1	5	2	2	1	2	2	1	1	3	-
61	1	Cosmetics	21	F	Urban	Student	Soft	Hydrogel	Spherical	8/24	4/7	Daily Disposable		8	4	2	2	4	1	1	1	1	5	2	2	1	1	2	1	1	3
113	1	Cosmetics	24	F	Urban	Student	Soft	Hydrogel	Spherical	3/24		Daily Disposable		3		2	2	4	1	1	1	1	5	2	2	1	1	2	1	1	3
34	1	Gain Experience	29	F	Rural	Computer & Technology	Soft	Hydrogel	Spherical	8/24	3/7	Daily Disposable	-	8	3	2	1	1	1	1	1	1	5	2	2	1	2	1	1	1	3	-
98	1	Gain Experience	19	M	Rural	Student	Soft	Hydrogel	Spherical	1-2/24	4/7	Daily Disposable		1.5	4	2	1	4	1	1	1	1	5	2	1	1	2	2	1	1	3
14	1	Previous Wearer	28	M	Rural	Education & Social Services	Soft	Hydrogel	Spherical	10/24	3/7	Daily Disposable	-	10	3	1	1	3	1	1	1	1	5	2	1	2	2	1	1	1	3	-
30	1	Previous Wearer	33	F	Rural	Education & Social Services	Soft	Hydrogel	Spherical	8-12/24	6/7	Daily Disposable	-	10	6	1	1	3	1	1	1	1	5	3	2	2	2	1	1	1	3	-
58	1	Previous Wearer	21	F	Urban	Student	Soft	Hydrogel	Spherical	6/24	2/7	Daily Disposable		6	2	1	2	4	1	1	1	1	5	2	2	2	1	2	1	1	3
134	1	Social Occasion	25	F	Rural	Law	Soft	Hydrogel	Spherical		3/7	Daily Disposable			3	2	1	3	1	1	1	1	5	2	2	1	2	1	1	1	3
135	1	Social Occasion	36	F	Urban	Unemployed	Soft	Hydrogel	Spherical	11/24		Daily Disposable		11		2	2	6	1	1	1	1	5	3	2	1	1	2	1	1	3
1	1	Social Occasions	44	F	Rural	Unemployed	Soft	Hydrogel	Spherical	12/24	2-3/7	Daily Disposable	-	12	2.5	2	1	6	1	1	1	1	5	4	2	1	2	2	1	1	3	-
7	1	Social Occasions	22	F	Urban	Student	Soft	Hydrogel	Spherical	5-8/24	3/30	Daily Disposable	-	6.5	3	2	2	4	1	1	1	1	5	2	2	1	1	2	1	1	3	-
12	1	Social Occasions	23	F	Rural	Student	Soft	Hydrogel	Spherical	5/24	2/7	Daily Disposable	-	5	2	2	1	4	1	1	1	1	5	2	2	1	2	2	1	1	3	-
27	1	Social Occasions	28	M	Rural	Unemployed	Soft	Hydrogel	Spherical	3-4/24	2/7	Daily Disposable	-	3.5	2	2	1	6	1	1	1	1	5	2	1	1	2	2	1	1	3	-
29	1	Social Occasions	20	F	Rural	Student	Soft	Hydrogel	Spherical	3/24	2/30	Daily Disposable	-	3	2	2	1	4	1	1	1	1	5	2	2	1	2	2	1	1	3	-
38	1	Social Occasions	20	F	Rural	Student	Soft	Hydrogel	Spherical	12/24	2/7	Daily Disposable	-	12	2	2	1	4	1	1	1	1	5	2	2	1	2	2	1	1	3	-
41	1	Social Occasions	30	F	Rural	Computer & Technology	Soft	Hydrogel	Spherical	8/24	2/7	Daily Disposable		8	2	2	1	1	1	1	1	1	5	2	2	1	2	1	1	1	3
54	1	Social Occasions	34	M	Urban	Unemployed	Soft	Hydrogel	Spherical	10-12/24	2/7	Daily Disposable		11	2	2	2	6	1	1	1	1	5	3	1	1	1	2	1	1	3
56	1	Social Occasions	23	F	Rural	Student	Soft	Hydrogel	Spherical	8/24	2-3/30	Daily Disposable		8	2.5	2	1	4	1	1	1	1	5	2	2	1	2	2	1	1	3
65	1	Social Occasions	22	F	Rural	Student	Soft	Hydrogel	Spherical	4/24		Daily Disposable		4		2	1	4	1	1	1	1	5	2	2	1	2	2	1	1	3
67	1	Social Occasions	34	F	Urban	Computer & Technology	Soft	Hydrogel	Spherical			Daily Disposable				2	2	1	1	1	1	1	5	3	2	1	1	1	1	1	3
72	1	Social Occasions	22	M	Rural	Unemployed	Soft	Hydrogel	Spherical			Daily Disposable				2	1	6	1	1	1	1	5	2	1	1	2	2	1	1	3
79	1	Social Occasions	24	F	Rural	Management & Business	Soft	Hydrogel	Spherical	5/24	1/7	Daily Disposable		5	1	2	1	5	1	1	1	1	5	2	2	1	2	1	1	1	3
111	1	Social Occasions	31	F	Rural	Computer & Technology	Soft	Hydrogel	Spherical	8/24	2-5/12	Daily Disposable		8	3.5	2	1	1	1	1	1	1	5	3	2	1	2	1	1	1	3
13	1	Sports	25	F	Urban	Computer & Technology	Soft	Hydrogel	Spherical	5-6/24	1/7	Daily Disposable	-	5.5	1	4	2	1	1	1	1	1	5	2	2	2	1	1	1	1	3	-
16	1	Sports	38	M	Rural	Computer & Technology	Soft	Hydrogel	Spherical	8/24	4/30	Daily Disposable	-	8	4	4	1	1	1	1	1	1	5	3	1	2	2	1	1	1	3	-
48	1	Sports	57	M	Rural	Computer & Technology	Soft	Hydrogel	Spherical	7/24	2-3/7	Daily Disposable		7	2.5	4	1	1	1	1	1	1	5	4	1	2	2	1	1	1	3
57	1	Sports	22	M	Urban	Student	Soft	Hydrogel	Spherical	5-8/24	2-3/7	Daily Disposable		6.5	2.5	4	2	4	1	1	1	1	5	2	1	2	1	2	1	1	3
85	1	Sports	26	M	Rural	Architecture & Engineering	Soft	Hydrogel	Spherical	8-12/24		Daily Disposable		10		4	1	1	1	1	1	1	5	2	1	2	2	1	1	1	3
105	1	Sports	20	F	Rural	Computer & Technology	Soft	Hydrogel	Spherical	8/24	6/7	Daily Disposable		8	6	4	1	1	1	1	1	1	5	2	2	2	2	1	1	1	3
97	1	Sports	18	F	Rural	Student	Soft	Hydrogel	Spherical	12/24	1/7	Daily Disposable		12	1	4	1	4	1	1	1	1	5	2	2	2	2	2	1	1	3
118	1	Therapeutic	28	F	Urban	Health Care	Soft	Hydrogel	Spherical	4/24		Daily Disposable		4		3	2	2	1	1	1	1	5	2	2	3	1	1	1	1	3
62	1		32	F	Rural	Unemployed	Soft	Hydrogel	Spherical	6/24		Daily Disposable		6			1	6	1	1	1	1	5	3	2		2	2	1	1	3
64	1		24	M	Urban	Student	Soft	Hydrogel	Spherical	8/24	3/7	Daily Disposable		8	3		2	4	1	1	1	1	5	2	1		1	2	1	1	3
115	1		20	F	Urban	Student	Soft	Hydrogel	Spherical	7/24		Daily Disposable		7			2	4	1	1	1	1	5	2	2		1	2	1	1	3
119	1		23	F	Urban	Health Care	Soft	Hydrogel	Spherical	9/24	1/7	Daily Disposable		9	1		2	2	1	1	1	1	5	2	2		1	1	1	1	3
121	1		21	F	Urban	Student	Soft	Hydrogel	Spherical	2/24	3/7	Daily Disposable		2	3		2	4	1	1	1	1	5	2	2		1	2	1	1	3
6	1	Cosemetics	23	M	Urban	Student	Soft	SiHy	Spherical	8-12/24	5-7/7	Daily Disposable	-	10	6	2	2	4	1	2	1	1	5	2	1	1	1	2	1	2	3	-
31	1	Cosmetics	34	F	Rural	Management & Business	Soft	SiHy	Spherical	8/24	3/7	Daily Disposable	-	8	3	2	1	5	1	2	1	1	5	3	2	1	2	1	1	2	3	-
44	1	Gain Experience	41	F	Rural	Management & Business	Soft	SiHy	Spherical	8/24	4/7	Monthly	optitrue solution	8	4	2	1	5	1	2	1	3	4	4	2	1	2	1	1	2	1	optitrue solution
63	1	Gain Experience	25	F	Urban	Student	Soft	SiHy	Spherical	8/24	2-3/7	Monthly		8	2.5	2	2	4	1	2	1	3	5	2	2	1	1	2	1	2	3
32	1	Previous Wearer	19	M	Urban	Student	Soft	SiHy	Spherical	12/24	6/7	Monthly	BioTrue solution	12	6	1	2	4	1	2	1	3	1	2	1	2	1	2	1	2	1	BioTrue solution
77	1	Previous Wearer	22	F	Urban	Student	Soft	SiHy	Spherical			Monthly	BioTrue solution			1	2	4	1	2	1	3	1	2	2	2	1	2	1	2	1	BioTrue solution
84	1	Previous Wearer	22	F	Urban	Student	Soft	SiHy	Spherical	5/24	7/7	bi- weekly	optitrue solution	5	7	1	2	4	1	2	1	2	4	2	2	2	1	2	1	2	1	optitrue solution
15	1	Social Occasions	22	M	Urban	Student	Soft	SiHy	Spherical	5/24	2/7	Daily Disposable	-	5	2	2	2	4	1	2	1	1	5	2	1	1	1	2	1	2	3	-
20	1	Social Occasions	14	M	Urban	Student	Soft	SiHy	Spherical	6/24	-	bi- weekly	optitrue solution	6	-	2	2	4	1	2	1	2	4	1	1	1	1	2	1	2	1	optitrue solution
37	1	Social Occasions	21	M	Urban	Student	Soft	SiHy	Spherical	6/24	2/7	Daily Disposable	-	6	2	2	2	4	1	2	1	1	5	2	1	1	1	2	1	2	3	-
49	1	Social Occasions	34	F	Rural	Health Care	Soft	SiHy	Spherical	8/24	6/7	Monthly	BioTrue solution	8	6	2	1	2	1	2	1	3	1	3	2	1	2	1	1	2	1	BioTrue solution
88	1	Social Occasions	37	F	Rural	Health Care	Soft	SiHy	Spherical		5/7	Daily Disposable			5	2	1	2	1	2	1	1	5	3	2	1	2	1	1	2	3
21	1	Sports	53	M	Rural	Management & Business	Soft	SiHy	Spherical	10/24	7/7	bi- weekly	optitrue solution	10	7	4	1	5	1	2	1	2	4	4	1	2	2	1	1	2	1	optitrue solution
117	1		54	M	Urban	Unemployed	Soft	SiHy	Spherical	5/24	3/7	bi- weekly	optitrue solution	5	3		2	6	1	2	1	2	4	4	1		1	2	1	2	1	optitrue solution
122	1		59	M	Rural	Unemployed	Soft	SiHy	Spherical	4/24	4/7	Monthly	BioTrue solution	4	4		1	6	1	2	1	3	1	4	1		2	2	1	2	1	BioTrue solution
82	1	Crisper Vision	38	M	Rural	Architecture & Engineering	Hard (RGP)	GP	Spherical			Yearly	boston solution			1	1	1	2	3	1	4	3	3	1	2	2	1	4	3	2	boston solution
80	1	Therapeutic	58	M	Rural	Management & Business	Hard (Scleral)	GP	Spherical		7/7	Yearly	boston solution		7	3	1	5	2	3	1	4	3	4	1	3	2	1	4	3	2	boston solution
83	1	Therapeutic	34	M	Urban	Computer & Technology	Hard (Scleral)	GP	Spherical	12/24	7/7	Yearly	boston solution	12	7	3	2	1	2	3	1	4	3	3	1	3	1	1	4	3	2	boston solution
109	1	Therapeutic	26	M	Rural	Unemployed	Hard (Scleral)	GP	Spherical	8/24	7/7	Yearly	boston solution	8	7	3	1	6	2	3	1	4	3	2	1	3	2	2	4	3	2	boston solution
110	1	Therapeutic	28	F	Rural	Hospitality and Service Industry	Hard (Scleral)	GP	Spherical	12/24	7/7	Yearly	boston solution	12	7	3	1	3	2	3	1	4	3	2	2	3	2	1	4	3	2	boston solution
142	1	Therapeutic	18	F	Rural	Student	Hard Scleral	GP	Spherical	10/24	7/7	Yearly	boston solution	10	7	3	1	4	2	3	1	4	3	2	2	3	2	2	4	3	2	boston solution
28	1	Sports	27	F	Rural	Architecture & Engineering	Soft	Hydrogel	Toric	6-8/24	2-3/7	Daily Disposable	-	7	2.5	4	1	1	1	1	2	1	5	2	2	2	2	1	2	1	3	-
36	1	Sports	20	M	Rural	Student	Soft	Hydrogel	Toric and Spherical	10-12/24	3/7	Daily Disposable	-	11	3	4	1	4	1	1	2	1	5	2	1	2	2	2	2	1	3	-
99	1	Career	26	M	Rural	Health Care	Soft	Hydrogel	Toric	12/24	3/7	Daily Disposable		12	3	4	1	2	1	1	2	1	5	2	1	1	2	1	2	1	3
129	1	Career	40	F	Rural	Management & Business	Soft	Hydrogel	Toric	10/24	5/7	Daily Disposable		10	5	4	1	5	1	1	2	1	5	3	2	1	2	1	2	1	3
9	1	Cosmetics	22	F	Urban	Student	Soft	Hydrogel	Toric	8/24	-	Daily Disposable	-	8	-	2	2	4	1	1	2	1	5	2	2	1	1	2	2	1	3	-
25	1	Cosmetics	35	F	Rural	Management & Business	Soft	Hydrogel	Toric	10/24	2/7	Daily Disposable	-	10	2	2	1	5	1	1	2	1	5	3	2	1	2	1	2	1	3	-
73	1	Cosmetics	21	F	Urban	Engineer	Soft	Hydrogel	Toric	10/24	2/7	Daily Disposable		10	2	2	2	1	1	1	2	1	5	2	2	1	1	1	2	1	3
75	1	Cosmetics	14	F	Rural	Student	Soft	Hydrogel	Toric			Daily Disposable				2	1	4	1	1	2	1	5	1	2	1	2	2	2	1	3
107	1	Cosmetics	23	F	Urban	Unemployed	Soft	Hydrogel	Toric	9/24	2-3/7	Daily Disposable		9	2.5	2	2	6	1	1	2	1	5	2	2	1	1	2	2	1	3
126	1	Cosmetics	23	M	Urban	Unemployed	Soft	Hydrogel	Toric	6/24	4/7	Monthly	BioTrue solution	6	4	2	2	6	1	1	2	3	1	2	1	1	1	2	2	1	1	BioTrue solution
19	1	Gain Experience	16	F	Urban	Student	Soft	Hydrogel	Toric	6/24	-	Daily Disposable	-	6	-	2	2	4	1	1	2	1	5	1	2	1	1	2	2	1	3	-
120	1	Gain Experience	27	F	Urban	Student	Soft	Hydrogel	Toric	12/24	2/7	Daily Disposable		12	2	2	2	4	1	1	2	1	5	2	2	1	1	2	2	1	3
8	1	Previous Wearer	23	F	Urban	Student	Soft	Hydrogel	Toric	8/24	1/30	Daily Disposable	-	8	1	1	2	4	1	1	2	1	5	2	2	2	1	2	2	1	3	-
23	1	Previous Wearer	36	F	Rural	Computer & Technology	Soft	Hydrogel	Toric and Spherical	3/24	7/7	Daily Disposable	-	3	7	1	1	1	1	1	2	1	5	3	2	2	2	1	2	1	3	-
59	1	Previous Wearer	23	M	Urban	Student	Soft	Hydrogel	Toric	8-9/24	3/7	Daily Disposable		8.5	3	1	2	4	1	1	2	1	5	2	1	2	1	2	2	1	3
90	1	Previous Wearer	20	F	Urban	Student	Soft	Hydrogel	Toric			Daily Disposable				1	2	4	1	1	2	1	5	2	2	2	1	2	2	1	3
93	1	Previous Wearer	22	F	Urban	Student	Soft	Hydrogel	Toric			Daily Disposable				1	2	4	1	1	2	1	5	2	2	2	1	2	2	1	3
128	1	Previous Wearer	35	F	Urban	Education & Social Services	Soft	Hydrogel	Toric	10/24	5/7	Daily Disposable		10	5	1	2	3	1	1	2	1	5	3	2	2	1	1	2	1	3
5	1	Social Occasions	23	M	Urban	Student	Soft	Hydrogel	Toric	6-8/24	2-3/30	Daily Disposable	-	7	2.5	2	2	4	1	1	2	1	5	2	1	1	1	2	2	1	3	-
18	1	Social Occasions	52	M	Rural	Health Care	Soft	Hydrogel	Toric	7/24	2-3/7	Daily Disposable	-	7	2.5	2	1	2	1	1	2	1	5	4	1	1	2	1	2	1	3	-
42	1	Social Occasions	23	F	Rural	Student	Soft	Hydrogel	Toric and Spherical	9/24	2/7	Daily Disposable		9	2	2	1	4	1	1	2	1	5	2	2	1	2	2	2	1	3
47	1	Social Occasions	22	F	Rural	Student	Soft	Hydrogel	Toric	6/24	2/7	Daily Disposable		6	2	2	1	4	1	1	2	1	5	2	2	1	2	2	2	1	3
71	1	Social Occasions	25	F	Rural	Management & Business	Soft	Hydrogel	Spherical and Toric	5/24		Daily Disposable		5		2	1	5	1	1	2	1	5	2	2	1	2	1	2	1	3
81	1	Social Occasions	23	F	Urban	Student	Soft	Hydrogel	Spherical and Toric	12/24	3/7	Daily Disposable		12	3	2	2	4	1	1	2	1	5	2	2	1	1	2	2	1	3
87	1	Social Occasions	16	F	Urban	Student	Soft	Hydrogel	Toric			Daily Disposable				2	2	4	1	1	2	1	5	1	2	1	1	2	2	1	3
89	1	Social Occasions	49	M	Rural	Management & Business	Soft	Hydrogel	Toric		1/7	Daily Disposable			1	2	1	5	1	1	2	1	5	4	1	1	2	1	2	1	3
108	1	Social Occasions	21	F	Rural	Management & Business	Soft	Hydrogel	Toric	8/24	2/7	Daily Disposable		8	2	2	1	5	1	1	2	1	5	2	2	1	2	1	2	1	3
123	1	Social Occasions	25	M	Urban	Computer & Technology	Soft	Hydrogel	Toric	6-8/24	1/7	Daily Disposable		7	1	2	2	1	1	1	2	1	5	2	1	1	1	1	2	1	3
137	1	Social Occasions	25	F	Rural	Health Care	Soft	Hydrogel	Toric	4/24		Daily Disposable		4		2	1	2	1	1	2	1	5	2	2	1	2	1	2	1	3
140	1	Social Occasions	21	M	Rural	Hospitality and Service Industry	Soft	Hydrogel	Toric	8-9/24		Daily Disposable		8.5		2	1	3	1	1	2	1	5	2	1	1	2	1	2	1	3
40	1	Sports	21	M	Urban	Student	Soft	Hydrogel	Toric	2/24	2/7	Daily Disposable	-	2	2	4	2	4	1	1	2	1	5	2	1	2	1	2	2	1	3	-
45	1	Sports	22	M	Urban	Student	Soft	Hydrogel	Toric	4-6/24	2/7	Daily Disposable		5	2	4	2	4	1	1	2	1	5	2	1	2	1	2	2	1	3
68	1	Sports	21	M	Urban	Computer & Technology	Soft	Hydrogel	Toric	5/24	4/7	Daily Disposable		5	4	4	2	1	1	1	2	1	5	2	1	2	1	1	2	1	3
96	1	Sports	23	M	Rural	Computer & Technology	Soft	Hydrogel	Toric	3/24	2/7	Daily Disposable		3	2	4	1	1	1	1	2	1	5	2	1	2	2	1	2	1	3
39	1		49	F	Rural	Computer & Technology	Soft	Hydrogel	Toric	4-8/24	4-8/7	Daily Disposable	-	6	6		1	1	1	1	2	1	5	4	2		2	1	2	1	3	-
69	1		47	F	Rural	Management & Business	Soft	Hydrogel	Spherical and Toric	5/24	3/7	Daily Disposable		5	3		1	5	1	1	2	1	5	4	2		2	1	2	1	3
43	1	Cosemetics	17	F	Rural	Student	Soft	SiHy	Toric	10/24	5/7	Monthly	BioTrue solution	10	5	2	1	4	1	2	2	3	1	1	2	1	2	2	2	2	1	BioTrue solution
60	1	Career	23	M	Rural	Student	Soft	SiHy	Toric	4/24	3/7	bi- weekly	optitrue solution	4	3	4	1	4	1	2	2	2	4	2	1	1	2	2	2	2	1	optitrue solution
46	1	Cosmetics	23	F	Urban	Student	Soft	SiHy	Toric	10-12/24	4-5/7	Monthly	optitrue solution	11	4.5	2	2	4	1	2	2	3	4	2	2	1	1	2	2	2	1	optitrue solution
106	1	Cosmetics	34	F	Rural	Unemployed	Soft	SiHy	Toric	10/24	5-7/7	Daily Disposable		10	6	2	1	6	1	2	2	1	5	3	2	1	2	2	2	2	3
112	1	Cosmetics	19	M	Urban	Student	Soft	SiHy	Toric		5/7	Daily Disposable			5	2	2	4	1	2	2	1	5	2	1	1	1	2	2	2	3
131	1	Cosmetics	21	F	Rural	Student	Soft	SiHy	Toric	3/24	1/7	Monthly	bioTrue solution	3	1	2	1	4	1	2	2	3	1	2	2	1	2	2	2	2	1	bioTrue solution
26	1	Cosmetics	36	F	Urban	Management & Business	Soft	SiHy	Toric	4-5/24	5/7	Monthly	BioTrue solution	4.5	5	2	2	5	1	2	2	3	1	3	2	1	1	1	2	2	1	BioTrue solution
139	1	Crisper Vision	19	F	Rural	Student	Soft	SiHy	Toric	12/24	1/7	Monthly	optitrue solution	12	1	1	1	4	1	2	2	3	4	2	2	2	2	2	2	2	1	optitrue solution
22	1	Gain Experience	44	F	Urban	Computer & Technology	Soft	SiHy	Toric	8/24	-	Daily Disposable	-	8	-	2	2	1	1	2	2	1	5	4	2	1	1	1	2	2	3	-
3	1	Previous Wearer	51	F	Urban	Law	Soft	SiHy	Toric	8/24	-	Daily Disposable	-	8	-	1	2	3	1	2	2	1	5	4	2	2	1	1	2	2	3	-
76	1	Previous Wearer	20	F	Rural	Student	Soft	SiHy	Toric	10/24	2/7	bi- weekly	optitrue solution	10	2	1	1	4	1	2	2	2	4	2	2	2	2	2	2	2	1	optitrue solution
74	1	Social Occasions	26	F	Urban	Health Care	Soft	SiHy	Toric	8/24	2/30	Monthly	BioTrue solution	8	2	2	2	2	1	2	2	3	1	2	2	1	1	1	2	2	1	BioTrue solution
114	1	Social Occasions	17	F	Rural	Hospitality and Service Industry	Soft	SiHy	Toric	8/24	2/7	Monthly	BioTrue solution	8	2	2	1	3	1	2	2	3	1	1	2	1	2	1	2	2	1	BioTrue solution
130	1	Social Occasions	20	M	Rural	Student	Soft	SiHy	Toric	4-6/24	4/7	Monthly	BioTrue solution	5	4	2	1	4	1	2	2	3	1	2	1	1	2	2	2	2	1	BioTrue solution
141	1	Social Occasions	28	M	Urban	Student	Soft	SiHy	Toric	7/24	2/7	Monthly	optitrue solution	7	2	2	2	4	1	2	2	3	4	2	1	1	1	2	2	2	1	optitrue solution
17	1	Sports	31	M	Urban	Computer & Technology	Soft	SiHy	Toric	10/24	5/7	Daily Disposable	-	10	5	4	2	1	1	2	2	1	5	3	1	2	1	1	2	2	3	-
95	1	Crisper Vision	45	F	Urban	Management & Business	Soft	Hydrogel	Multifocal	12/24	3/7	Daily Disposable		12	3	1	2	5	1	1	3	1	5	4	2	2	1	1	3	1	3
66	1	Social Occasions	73	M	Urban	Computer & Technology	Soft	Hydrogel	Mutlifocal			Monthly	optitrue solution			2	2	1	1	1	3	3	4	4	1	1	1	1	3	1	1	optitrue solution
70	1	Cosmetics	50	F	Urban	Health Care	Soft	SiHy	Multifocal	8/24	5/7	Monthly	BioTrue solution	8	5	2	2	2	1	2	3	3	1	4	2	1	1	1	3	2	1	BioTrue solution
125	1	Cosmetics	52	M	Rural	Management & Business	Soft	SiHy	Multifocal	10/24	3/7	Daily Disposable		10	3	2	1	5	1	2	3	1	5	4	1	1	2	1	3	2	3
35	1	Previous Wearer	44	F	Rural	Architecture & Engineering	Soft	SiHy	Toric and Multifocal	12/24	7/7	Monthly	optitrue solution	12	7	1	1	1	1	2	3	3	4	4	2	2	2	1	3	2	1	optitrue solution
92	1	Previous Wearer	62	M	Rural	Unemployed	Soft	SiHy	Multifocal			Monthly	BioTrue solution			1	1	6	1	2	3	3	1	4	1	2	2	2	3	2	1	BioTrue solution
10	1	Social Occasions	59	F	Urban	Management & Business	Soft	SiHy	Mutlifocal	8/24	2/7	Daily Disposable	-	8	2	2	2	5	1	2	3	1	5	4	2	1	1	1	3	2	3	-
78	1	Social Occasions	44	F	Rural	Education & Social Services	Soft	SiHy	Multifocal			Daily Disposable				2	1	3	1	2	3	1	5	4	2	1	2	1	3	2	3
104	1	Social Occasions	46	F	Rural	Health Care	Soft	SiHy	Multifocal	8-10/24	5/7	Monthly	BioTrue solution	9	5	2	1	2	1	2	3	3	1	4	2	1	2	1	3	2	1	BioTrue solution
124	1	Social Occasions	55	F	Rural	Health Care	Soft	SiHy	Multifocal	5/24	1/7	Daily Disposable		5	1	2	1	2	1	2	3	1	5	4	2	1	2	1	3	2	3
116	1	Therapeutic	7	M	Rural	Student	Soft	SiHy	Multifocal	10/24	5/7	Monthly	optitrue solution	10	5	3	1	4	1	2	3	3	4	1	1	3	2	2	3	2	1	optitrue solution
24	1	Cosmetics	30	M	Rural	Computer & Technology	Hard (Scleral)	GP	Scleral	8-12/24	6-7/7	Yearly	boston solution	10	6.5	2	1	1	2	3	4	4	3	3	1	1	2	1	4	3	2	boston solution
33	1	Crisper Vision	22	M	Rural	Unemployed	Hard (Scleral)	GP	Scleral	8/24	7/7	Yearly	boston solution	8	7	1	1	6	2	3	4	4	3	2	1	2	2	2	4	3	2	boston solution
4	1	Gain Experience	51	F	Urban	Law	Hard (Scleral)	GP	Scleral	8/24	-	Yearly	boston soltuion	8	-	2	2	3	2	3	4	4	3	4	2	1	1	1	4	3	2	boston soltuion
94	1	Gain Experience	27	F	Urban	Student	Hard (Scleral)	GP	Scleral			Yearly	boston solution			2	2	4	2	3	4	4	3	2	2	1	1	2	4	3	2	boston solution
127	1	Gain Experience	22	F	Urban	Student	Hard Scleral	GP	Scleral	4/24	1/7	Yearly	boston solution	4	1	2	2	4	2	3	4	4	3	2	2	1	1	2	4	3	2	boston solution
136	1	Gain Experience	23	M	Urban	Student	Hard Scleral	GP	Scleral	12/24	6/7	Yearly	boston solution	12	6	2	2	4	2	3	4	4	3	2	1	1	1	2	4	3	2	boston solution
138	1	Gain Experience	23	M	Rural	Student	Hard Scleral	GP	Scleral		6/7	Yearly	boston solution		6	2	1	4	2	3	4	4	3	2	1	1	2	2	4	3	2	boston solution
2	1	Therapeutic	30	M	Urban	Management & Business	Hard (Scleral)	GP	Scleral	5/24	-	Yearly	boston solution	5	-	3	2	5	2	3	4	4	3	2	1	3	1	1	4	3	2	boston solution
50	1	Therapeutic	27	M	Rural	Health Care	Hard (Scleral)	GP	Scleral	12/24	7/7	Yearly	boston solution	12	7	3	1	2	2	3	4	4	3	2	1	3	2	1	4	3	2	boston solution
52	1	Therapeutic	34	F	Urban	Management & Business	Hard (Scleral)	GP	Scleral	10/24	7/7	Yearly	boston solution	10	7	3	2	5	2	3	4	4	3	3	2	3	1	1	4	3	2	boston solution
53	1	Therapeutic	38	F	Rural	Management & Business	Hard (Scleral)	GP	Scleral	12/24	7/7	Yearly	boston solution	12	7	3	1	5	2	3	4	4	3	3	2	3	2	1	4	3	2	boston solution
86	1	Therapeutic	19	M	Urban	Student	Hard (Scleral)	GP	Scleral			Yearly	boston solution			3	2	4	2	3	4	4	3	2	1	3	1	2	4	3	2	boston solution
132	1	Therapeutic	21	F	Urban	Student	Hard Scleral	GP	Scleral	12/24	7/7	Yearly	boston solution	12	7	3	2	4	2	3	4	4	3	2	2	3	1	2	4	3	2	boston solution
133	1	Therapeutic	17	F	Urban	Student	Hard Scleral	GP	Scleral	12/24	6/7	Yearly	boston solution	12	6	2	2	4	2	3	4	4	3	1	2	3	1	2	4	3	2	boston solution
91	1		23	M	Urban	Student	Hard (Scleral)	GP	Scleral		7/7	Yearly	boston solution		7		2	4	2	3	4	4	3	2	1		1	2	4	3	2	boston solution
100	1	Therapeutic	20	M	Urban	Student	Hard	GP	Spherical	12/24	7/7	Yearly	boston solution	12	7	3	2	4	2	3	1	4	3	2	1	3	1	2	4	3	2	boston solution
102	1	Cosemetics	19	M	Urban	Student	Soft	SiHy	Toric	8/24	5/7	bi- weekly	optitrue solution	8	5	2	2	4	1	2	2	2	4	2	1	1	1	2	2	2	1	optitrue solution
103	1	Cosmetics	61	F	Rural	Unemployed	Soft	Hydrogel	Multifocal	8/24	1-2/7	Daily Disposable		8	1.5	2	1	6	1	1	3	1	5	4	2	1	2	2	3	1	3
101	1	Cosmetics	48	F	Rural	Management & Business	Soft	SiHy	Multifocal	12/24	5/7	Monthly	BioTrue solution	12	5	2	1	5	1	2	3	3	1	4	2	1	2	1	3	2	1	BioTrue solution
155	2	Sports	24	F	Urban	Health Care	Soft	Hydrogel	Spherical	8/24	1/7	Daily Disposable	-	8	1	4	2	2	1	1	1	1	5	2	2	2	1	1	1	1	3	-
186	2	Sports	36	F	Rural	Computer & Technology	Soft	Hydrogel	Spherical			Daily Disposable				4	1	1	1	1	1	1	5	3	2	2	2	1	1	1	3
195	2	Sports	25	M	Rural	Architecture & Engineering	Soft	Hydrogel	Spherical	8-12/24		Daily Disposable		10		4	1	1	1	1	1	1	5	2	1	2	2	1	1	1	3
215	2	Career	32	M	Urban	Hospitality and Service Industry	Soft	Hydrogel	Spherical	3/24	6/7	Daily Disposable		3	6	4	2	3	1	1	1	1	5	3	1	1	1	1	1	1	3
231	2	Career	26	F	Rural	Education & Social Services	Soft	Hydrogel	Spherical	5/24	5/7	Daily Disposable		5	5	4	1	3	1	1	1	1	5	2	2	1	2	1	1	1	3
151	2	Cosmetics	22	F	Rural	Student	Soft	hydrogel	Spherical	5/24	7/7	Daily Disposable	-	5	7	2	1	4	1	1	1	1	5	2	2	1	2	2	1	1	3	-
227	2	Cosmetics	21	F	Urban	Student	Soft	Hydrogel	Spherical	4/24	1/7	Daily Disposable		4	1	2	2	4	1	1	1	1	5	2	2	1	1	2	1	1	3
156	2	Gain Experience	55	F	Rural	Computer & Technology	Soft	Hydrogel	Monovision	8/24	3/7	Daily Disposable	-	8	3	2	1	1	1	1	1	1	5	4	2	1	2	1	1	1	3	-
173	2	Previous Wearer	43	F	Rural	Management & Business	Soft	Hydrogel	Spherical	10-12/24	7/7	Daily Disposable		11	7	1	1	5	1	1	1	1	5	4	2	2	2	1	1	1	3
208	2	Previous Wearer	23	F	Urban	Student	Soft	Hydrogel	Spherical			Daily Disposable				1	2	4	1	1	1	1	5	2	2	2	1	2	1	1	3
228	2	Previous Wearer	23	M	Rural	Student	Soft	Hydrogel	Spherical	6-10/24	1/7	Daily Disposable		8	1	1	1	4	1	1	1	1	5	2	1	2	2	2	1	1	3
232	2	Previous Wearer	24	F	Urban	Computer & Technology	Soft	Hydrogel	Spherical	4/24	1/7	Daily Disposable		4	1	1	2	1	1	1	1	1	5	2	2	2	1	1	1	1	3
148	2	Social Occasions	40	M	Urban	Education & Social Services	Soft	Hydrogel	Spherical	10/24	2/7	Daily Disposable	-	10	2	2	2	3	1	1	1	1	5	3	1	1	1	1	1	1	3	-
171	2	Social Occasions	28	F	Rural	Education & Social Services	Soft	Hydrogel	Spherical		1/7	Daily Disposable			1	2	1	3	1	1	1	1	5	2	2	1	2	1	1	1	3
178	2	Social Occasions	21	M	Rural	Student	Soft	Hydrogel	Spherical	10-12/24	3-4/7	Daily Disposable		11	3.5	2	1	4	1	1	1	1	5	2	1	1	2	2	1	1	3
187	2	Social Occasions	20	F	Urban	Student	Soft	Hydrogel	Spherical			Daily Disposable				2	2	4	1	1	1	1	5	2	2	1	1	2	1	1	3
191	2	Social Occasions	23	F	Rural	Computer & Technology	Soft	Hydrogel	Spherical	5/24	1/7	Daily Disposable		5	1	2	1	1	1	1	1	1	5	2	2	1	2	1	1	1	3
233	2	Social Occasions	25	F	Urban	Student	Soft	Hydrogel	Spherical	824	1/7	Daily Disposable		8	1	2	2	4	1	1	1	1	5	2	2	1	1	2	1	1	3
234	2	Social Occasions	35	F	Urban	Education & Social Services	Soft	Hydrogel	Spherical	4/24	4/7	Daily Disposable		4	4	2	2	3	1	1	1	1	5	3	2	1	1	1	1	1	3
238	2	Social Occasions	20	F	Urban	Student	Soft	Hydrogel	Spherical		2/7	Daily Disposable			2	2	2	4	1	1	1	1	5	2	2	1	1	2	1	1	3
175	2	Social Occasions	24	F	Rural	Education & Social Services	Soft	Hydrogel	Spherical	8/24	5/7	Daily Disposable		8	5	2	1	3	1	1	1	1	5	2	2	1	2	1	1	1	3
196	2	Sports	13	F	Rural	Student	Soft	Hydrogel	Spherical	2-3/24	2/7	Daily Disposable		2.5	2	4	1	4	1	1	1	1	5	1	2	2	2	2	1	1	3
197	2	Sports	40	M	Rural	Management & Business	Soft	Hydrogel	Spherical	12/24	2/7	Daily Disposable		12	2	4	1	5	1	1	1	1	5	3	1	2	2	1	1	1	3
240	2	Sports	22	M	Urban	Student	Soft	Hydrogel	Spherical	12/24	1/7	Daily Disposable		12	1	4	2	4	1	1	1	1	5	2	1	2	1	2	1	1	3
212	2	Sports	22	M	Urban	Student	Soft	Hydrogel	Spherical	7/24	2-3/7	Daily Disposable		7	2.5	4	2	4	1	1	1	1	5	2	1	2	1	2	1	1	3
202	2		22	F	Rural	Management & Business	Soft	Hydrogel	Spherical			Daily Disposable					1	5	1	1	1	1	5	2	2		2	1	1	1	3
157	2	Sports	30	F	Rural	Education & Social Services	Soft	Sihy	Spherical	2/24	4/7	Biweekly	Optifree solution	2	4	4	1	3	1	2	1	2	2	2	2	2	2	1	1	2	1	Optifree solution
167	2	Crisper vision	6	M	Rural	Student	Soft	Sihy	Spherical	3/24	5/7	Monthly	Biotrue solution	3	5	1	1	4	1	2	1	3	1	1	1	2	2	2	1	2	1	Biotrue solution
183	2	Crisper vision	53	M	Rural	Hospitality and Service Industry	Soft	Sihy	Spherical	8/24	6/7	Monthly	Biotrue solution	8	6	1	1	3	1	2	1	3	1	4	1	2	2	1	1	2	1	Biotrue solution
163	2	Previous wearer	22	M	Urban	Police	Soft	Sihy	Spherical	10/24	5/7	Monthly	Biotrue solution	10	5	1	2	3	1	2	1	3	1	2	1	2	1	1	1	2	1	Biotrue solution
144	2	Social Occasions	29	F	Urban	Education & Social Services	Soft	Sihy	Spherical	8/24	-	Daily Disposable	-	8	-	2	2	3	1	2	1	1	5	2	2	1	1	1	1	2	3	-
146	2	Social Occasions	29	F	Urban	Management & Business	Soft	Sihy	Shperical	14/24	-	Daily Disposable	-	14	-	2	2	5	1	2	1	1	5	2	2	1	1	1	1	2	3	-
204	2	Social Occasions	26	F	Urban	Law	Soft	Sihy	Spherical	6/24	7/7	Biweekly	Optifree solution	6	7	2	2	3	1	2	1	2	2	2	2	1	1	1	1	2	1	Optifree solution
205	2	Sports	42	M	Rural	Unemployed	Soft	Sihy	Spherical	8/24	2/7	Biweekly	Optifree solution	8	2	4	1	6	1	2	1	2	2	4	1	2	2	2	1	2	1	Optifree solution
217	2	Sports	26	F	Rural	Student	Soft	Sihy	Spherical	5/24	4/7	Biweekly	Optifree solution	5	4	4	1	4	1	2	1	2	2	2	2	2	2	2	1	2	1	Optifree solution
164	2	Therapeutic	11	M		Unemployed	Soft	Sihy	Spherical	4/24	1/7	Monthly	Biotrue solution	4	1	3		6	1	2	1	3	1	1	1	3		2	1	2	1	Biotrue solution
177	2	Therapeutic	6	M	Rural	Student	Soft	Sihy	Spherical	2-3/24	5/7	Monthly	Biotrue solution	2.5	5	3	1	4	1	2	1	3	1	1	1	3	2	2	1	2	1	Biotrue solution
188	2	Therapeutic	4	F	Urban	Unemployed	Soft	Sihy	Spherical	4/24		Monthly	Biotrue solution	4		3	2	6	1	2	1	3	1	1	2	3	1	2	1	2	1	Biotrue solution
242	2		33	F	Urban	Hospitality and Service Industry	Soft	Sihy	Spherical	3/24	4/7	Biweekly	Optifree solution	3	4		2	3	1	2	1	2	2	3	2		1	1	1	2	1	Optifree solution
236	2	Gain Experience	21	F	Urban	Student	Hard (Scleral)	GP	Spherical	6/24	2/7	Yearly		6	2	2	2	4	2	3	1	4	5	2	2	1	1	2	4	3	3
237	2	Gain Experience	25	F	Urban	Management & Business	Hard (Scleral)	GP	Spherical	4/24	3/7	Yearly		4	3	2	2	5	2	3	1	4	5	2	2	1	1	1	4	3	3
193	2	Therapeutic	33	M	Urban	Computer & Technology	Hard (Scleral)	GP	Spherical	12/24	7/7	Yearly	boston solution	12	7	3	2	1	2	3	1	4	3	3	1	3	1	1	4	3	2	boston solution
221	2	Therapeutic	32	M	Urban	Management & Business	Hard (Scleral)	GP	Spherical	12/24	7/7	Yearly	boston solution	12	7	3	2	5	2	3	1	4	3	3	1	3	1	1	4	3	2	boston solution
225	2	Therapeutic	23	F	Rural	Student	Hard (Scleral)	GP	Spherical	4/24	1/7	Yearly	boston solution	4	1	3	1	4	2	3	1	4	3	2	2	3	2	2	4	3	2	boston solution
226	2	Therapeutic	22	M	Urban	Student	Hard (Scleral)	GP	Spherical	14/24	7/7	Yearly	boston solution	14	7	3	2	4	2	3	1	4	3	2	1	3	1	2	4	3	2	boston solution
243	2	Therapeutic	17	F	Rural	Student	Hard (Scleral)	GP	Spherical	10/24	7/7	Yearly	boston solution	10	7	3	1	4	2	3	1	4	3	1	2	3	2	2	4	3	2	boston solution
194	2	Cosmestics	51	F	Urban	Education & Social Services	Soft	Hydrogel	Multifocal Toric	4-6/24	1/7	Monthly	Biotrue solution	5	1	2	2	3	1	1	2	3	1	4	2	1	1	1	3	1	1	Biotrue solution
145	2	Cosmestics	61	F	Rural	Hospitality and Service Industry	Soft	Hydrogel	Toric	-	-	Daily Disposable	-	-	-	2	1	3	1	1	2	1	5	4	2	1	2	1	2	1	3	-
161	2	Cosmetics	26	F	Rural	Student	Soft	Hydrogel	Toric	6/24	2/7	Daily Disposable	-	6	2	2	1	4	1	1	2	1	5	2	2	1	2	2	2	1	3	-
174	2	Cosmetics	19	F	Urban	Student	Soft	Hydrogel	Toric	8/24		Daily Disposable		8		2	2	4	1	1	2	1	5	2	2	1	1	2	2	1	3
207	2	Cosmetics	30	F	Rural	Health Care	Soft	Hydrogel	Toric			Daily Disposable				2	1	2	1	1	2	1	5	2	2	1	2	1	2	1	3
222	2	Cosmetics	22	F	Urban	Student	Soft	Hydrogel	Toric	12/24	7/7	Daily Disposable		12	7	2	2	4	1	1	2	1	5	2	2	1	1	2	2	1	3
199	2	Cosmetics	19	F	Urban	Student	Soft	Hydrogel	Toric			Daily Disposable				2	2	4	1	1	2	1	5	2	2	1	1	2	2	1	3
198	2	Gain Experience	22	F	Rural	Computer & Technology	Soft	Hydrogel	Sperical and Toric	8/24	2/7	Daily Disposable		8	2	2	1	1	1	1	2	1	5	2	2	1	2	1	2	1	3
147	2	Social Occasions	30	F	Rural	Student	Soft	Hydrogel	Toric and Spherical	-	-	Daily Disposable	-	-	-	2	1	4	1	1	2	1	5	2	2	1	2	2	2	1	3	-
158	2	Social Occasions	29	F	Rural	Computer & Technology	Soft	Hydrogel	Toric	3/24	2/30	Daily Disposable	-	3	2	2	1	1	1	1	2	1	5	2	2	1	2	1	2	1	3	-
162	2	Social Occasions	22	M	Rural	Student	Soft	Hydrogel	Toric	10-12/24	1/7	Daily Disposable	-	11	1	2	1	4	1	1	2	1	5	2	1	1	2	2	2	1	3	-
168	2	Social Occasions	22	F	Rural	Student	Soft	Hydrogel	Toric and Spherical	8/24	2/7	Daily Disposable		8	2	2	1	4	1	1	2	1	5	2	2	1	2	2	2	1	3
180	2	Social Occasions	27	F	Rural	Computer & Technology	Soft	Hydrogel	Toric	8/24	3/30	Daily Disposable		8	3	2	1	1	1	1	2	1	5	2	2	1	2	1	2	1	3
185	2	Social Occasions	33	M	Rural	Hospitality and Service Industry	Soft	Hydrogel	Toric	5-6/24	1/7	Daily Disposable		5.5	1	2	1	3	1	1	2	1	5	3	1	1	2	1	2	1	3
192	2	Social Occasions	22	F	Urban	Student	Soft	Hydrogel	Spherical and Toric	12/24	3/7	Daily Disposable		12	3	2	2	4	1	1	2	1	5	2	2	1	1	2	2	1	3
216	2	Social Occasions	20	F	Rural	Student	Soft	Hydrogel	Toric	4/24	1/7	Daily Disposable		4	1	2	1	4	1	1	2	1	5	2	2	1	2	2	2	1	3
218	2	Social Occasions	25	M	Urban	Computer & Technology	Soft	Hydrogel	Toric		5/7	Daily Disposable			5	2	2	1	1	1	2	1	5	2	1	1	1	1	2	1	3
219	2	Social Occasions	27	F	Urban	Education & Social Services	Soft	Hydrogel	Toric	5/24	5/7	Daily Disposable		5	5	2	2	3	1	1	2	1	5	2	2	1	1	1	2	1	3
230	2	Social Occasions	28	F	Rural	Student	Soft	Hydrogel	Toric	2/24	2/7	Daily Disposable		2	2	2	1	4	1	1	2	1	5	2	2	1	2	2	2	1	3
189	2	Social Occasios	23	F	Rural	Student	Soft	Hydrogel	Spherical and Toric			Daily Disposable				2	1	4	1	1	2	1	5	2	2	1	2	2	2	1	3
165	2	Social Occassions	27	F	Rural	Computer & Technology	Soft	Hydrogel	Toric and Spherical	10/24	1/7	Daily Disposable	-	10	1	2	1	1	1	1	2	1	5	2	2	1	2	1	2	1	3	-
184	2		23	M	Rural	Student	Soft	Hydrogel	Toric and Spherical			Daily Disposable					1	4	1	1	2	1	5	2	1		2	2	2	1	3
214	2		24	F		Student	Soft	Hydrogel	Toric	6/24	1/7	Daily Disposable		6	1			4	1	1	2	1	5	2	2			2	2	1	3
166	2	-	38	F	Rural	Architecture & Engineering	Soft	Sihy	Toric	-	-	Monthly	Biotrue solution	-	-		1	1	1	2	2	3	1	3	2	-	2	1	2	2	1	Biotrue solution
179	2	Cosmetics	51	F	Rural	Management & Business	Soft	Sihy	Toric	8/24	6/7	Biweekly	Biotrue solution	8	6	2	1	5	1	2	2	2	1	4	2	1	2	1	2	2	1	Biotrue solution
201	2	Cosmetics	18	F	Rural	Unemployed	Soft	Sihy	Toric		7/7	Biweekly	Optifree solution		7	2	1	6	1	2	2	2	2	2	2	1	2	2	2	2	1	Optifree solution
224	2	Cosmetics	29	F	Rural	Hospitality and Service Industry	Soft	Sihy	Toric	9/24	7/7	Monthly	Optifree solution	9	7	2	1	3	1	2	2	3	2	2	2	1	2	1	2	2	1	Optifree solution
190	2	Gain Experience	40	F	Rural	Hospitality and Service Industry	Soft	Sihy	Toric			Monthly	Biotrue solution			2	1	3	1	2	2	3	1	3	2	1	2	1	2	2	1	Biotrue solution
209	2	Previous Wearer	24	M	Urban	Health Care	Soft	Sihy	Toric			Biweekly	Optifree solution			1	2	2	1	2	2	2	2	2	1	2	1	1	2	2	1	Optifree solution
210	2	Previous Wearer	30	M	Rural	Computer & Technology	Soft	Sihy	Toric			Biweekly	Optifree solution			1	1	1	1	2	2	2	2	2	1	2	2	1	2	2	1	Optifree solution
213	2	Previous Wearer	56	F	Urban	Unemployed	Soft	Sihy	Toric	2/24	2/7	Biweekly	Optifree solution	2	2	1	2	6	1	2	2	2	2	4	2	2	1	2	2	2	1	Optifree solution
229	2	Previous Wearer	34	F	Urban	Education & Social Services	Soft	Sihy	Toric	14/24	5/7	Biweekly	Optifree solution	14	5	1	2	3	1	2	2	2	2	3	2	2	1	1	2	2	1	Optifree solution
241	2	Previous Wearer	22	M	Rural	Student	Soft	Sihy	Toric	10/24	5/7	Biweekly	Optifree solution	10	5	1	1	4	1	2	2	2	2	2	1	2	2	2	2	2	1	Optifree solution
206	2	Previous Wearer	21	M	Rural	Student	Soft	Sihy	Toric and Spherical	10-12/24	3/7	Monthly	Optifree solution	11	3	1	1	4	1	2	2	3	2	2	1	2	2	2	2	2	1	Optifree solution
143	2	Social Occasions	15	F	Rural	Student	Soft	Sihy	Toric	-	-	Daily Disposable	-	-	-	2	1	4	1	2	2	1	5	1	2	1	2	2	2	2	3	-
169	2	Therapeutic	36	F	Urban	Student	Soft	Sihy	Toric	18/24	7/7	Biweekly	Optifree solution	18	7	3	2	4	1	2	2	2	2	3	2	3	1	2	2	2	1	Optifree solution
203	2		29	F	Urban	Computer & Technology	Soft	Sihy	Toric	10/24	7/7	Biweekly	Optifree solution	10	7		2	1	1	2	2	2	2	2	2		1	1	2	2	1	Optifree solution
220	2		60	M		Unemployed	Soft	Sihy	Toric	6/24	3/7	Biweekly	Optifree solution	6	3			6	1	2	2	2	2	4	1			2	2	2	1	Optifree solution
150	2	Sports	42	F	Rural	Education & Social Services	Soft	Hydrogel	Multifocal Toric	12/24	3/7	Daily Disposable	-	12	3	4	1	3	1	1	3	1	5	4	2	2	2	1	3	1	3	-
154	2	Social Occasions	56	F	Rural	Management & Business	Soft	Hydrogel	Multifocal	8/24	3/7	Daily Disposable	-	8	3	2	1	5	1	1	3	1	5	4	2	1	2	1	3	1	3	-
172	2	Gain Experience	40	F	Rural	Management & Business	Soft	Sihy	Multifocal	5/24	4/7	Monthly	Optifree solution	5	4	2	1	5	1	2	3	3	2	3	2	1	2	1	3	2	1	Optifree solution
159	2	Previous Wearer	47	F	Rural	Unemployed	Soft	Sihy	Multifocal	8/24	6/7	Daily Disposable		8	6	1	1	6	1	2	3	1	5	4	2	2	2	2	3	2	3
211	2	Previous Wearer	45	F	Rural	Education & Social Services	Soft	Sihy	Multifocal			Monthly	Biotrue solution			1	1	3	1	2	3	3	1	4	2	2	2	1	3	2	1	Biotrue solution
170	2	Social Occasions	58	F	Urban	Unemployed	Soft	Sihy	Multifocal			Daily Disposable				2	2	6	1	2	3	1	5	4	2	1	1	2	3	2	3
200	2	Social Occasions	46	M	Urban	Health Care	Soft	Sihy	Multifocal			Monthly	Optifree solution			2	2	2	1	2	3	3	2	4	1	1	1	1	3	2	1	Optifree solution
239	2	Social Occasions	46	M	Rural	Computer & Technology	Soft	Sihy	Mutlifocal	12/24	1/7	Daily Disposable		12	1	2	1	1	1	2	3	1	5	4	1	1	2	1	3	2	3
235	2	Sports	64	F	Urban	Unemployed	Soft	Sihy	Mulfifocal	10/24	1/7	Daily Disposable		10	1	4	2	6	1	2	3	1	5	4	2	2	1	2	3	2	3
182	2	Therapeutic	53	F	Rural	Computer & Technology	Soft	Sihy	Multifocal Toric		7/7	Monthly	Biotrue solution		7	3	1	1	1	2	3	3	1	4	2	3	2	1	3	2	1	Biotrue solution
160	2	Crisper vision	20	F	Rural	Student	Hard (Scleral)	GP	Scleral	8/24	7/7	Yearly	boston Solution	8	7	1	1	4	2	3	4	4	3	2	2	2	2	2	4	3	2	boston Solution
176	2	Keratoconus	24	F	Urban	Student	Hard (Scleral)	GP	Scleral	>6/24	7/7	Yearly	Boston solution	6	7	1	2	4	2	3	4	4	3	2	2	2	1	2	4	3	2	Boston solution
149	2	Therapeutic	26	M	Urban	Student	Hard (Scleral)	GP	Scleral	4/24	-	Yearly	boston solution	4	-	3	2	4	2	3	4	4	3	2	1	3	1	2	4	3	2	boston solution
152	2	Therapeutic	14	M	Rural	Student	Hard (Scleral)	GP	Scleral	8-12/24	-	Yearly	boston solution	10	-	3	1	4	2	3	4	4	3	1	1	3	2	2	4	3	2	boston solution
153	2	Therapeutic	31	F	Urban	Management & Business	Hard (Scleral)	GP	Scleral	8-12/24	-	Yearly	boston solution	10	-	3	2	5	2	3	4	4	3	3	2	3	1	1	4	3	2	boston solution
181	2	Therapeutic	38	F	Rural	Hospitality and Service Industry	Hard (Scleral)	GP	Scleral	10/24	7/7	Yearly	Boston solution	10	7	3	1	3	2	3	4	4	3	3	2	3	2	1	4	3	2	Boston solution
223	2	Therapeutic	32	M	Rural	Management & Business	Hard (Scleral)	GP	Scleral	16/24	7/7	Yearly	boston solution	16	7	3	1	5	2	3	4	4	3	3	1	3	2	1	4	3	2	boston solution
